# Supplementary material for: First findings of brown hare (Lepus europaeus) reintroduction in relation to seasonal impact
Source: PLoS One. 2018 Oct 10;13(10):e0205078. doi: 10.1371/journal.pone.0205078 (PMC6179284; doi:10.1371/journal.pone.0205078)
Supplement: S1 Table — (CSV) [file pone.0205078.s001.csv]

ID	weight_kg	gender	release_month	survival_time_days	frequency	meadows_area_ha	fields_area_ha	home_range_area_ha	meadows_percent	fields_percent	mortality_cause	home_range_distance_m
1	3.8	female	October	2	151.09	NA	NA	NA	NA	NA	health_problems_(stress)	158
2	2.7	female	October	2	151.058	NA	NA	NA	NA	NA	health_problems_(stress)	269
3	4	female	February	3	151.08	NA	NA	NA	NA	NA	fox	387
4	2.4	male	October	3	150.012	NA	NA	NA	NA	NA	health_problems_(gastritis)	33
5	4	female	April	4	150.583	NA	NA	NA	NA	NA	fox	20
6	3.3	female	October	6	150.583	NA	NA	NA	NA	NA	health_problems_(gastritis)	29
7	4.1	female	April	7	150.891	NA	NA	NA	NA	NA	fox	1361
8	3.1	male	April	8	150.691	NA	NA	NA	NA	NA	fox	1198
9	3.4	female	October	9	150.962	NA	NA	NA	NA	NA	health_problems_(infarct)	10
10	3.1	female	August	11	150.432	NA	NA	NA	NA	NA	signal_loss	45
11	2.8	male	October	12	150.412	NA	NA	NA	NA	NA	fox	560
12	2.6	male	August	29	150.012	NA	NA	NA	NA	NA	car	811
13	3.3	female	August	38	150.882	2.88	0.36	4.96	58.06	7.32	unidentified	28
14	3.7	female	August	41	150.503	1.79	5.6	7.39	24.16	75.84	unidentified	1458
15	2.8	male	February	49	150.07	1.83	40.73	49.89	3.66	81.63	car	728
16	3.4	male	July	50	150.877	0.46	4.02	6.21	7.33	64.8	fox	306
17	2.7	male	August	135	150.253	0.59	20.31	21.24	2.8	95.63	fox	969
18	3.3	male	April	140	150.962	1	5.42	6.87	14.61	78.94	car	1121
22	3.7	female	August	182	150.552	0.55	14.37	18.73	2.93	76.74	alive	342
19	3.1	female	July	182	150.867	0.94	1.09	2.79	33.76	38.9	alive	205
20	3.4	female	July	182	150.664	4	23.05	28.47	14.06	80.96	alive	61
21	2.3	male	August	182	150.802	3.29	5.65	9.97	32.99	56.68	alive	275
